# Supplementary material for: An Integrated Analysis to Understand the Dysregulation of Innate Immune Response in Mouse Models of MASLD
Source: Cells. 2026 Jul 21;15(14):1298. doi: 10.3390/cells15141298 (PMC13407229; doi:10.3390/cells15141298)
Supplement: Supplementary file 1 [file cells-15-01298-s001.zip]

Archive with 1 entries (1 files):
- cells-4383569-supplementary.pdf
